# Supplementary material for: PepScorer::RMSD: An Improved Machine Learning Scoring Function for Protein–Peptide Docking
Source: Int J Mol Sci. 2026 Jan 15;27(2):870. doi: 10.3390/ijms27020870 (PMC12842220; doi:10.3390/ijms27020870)
Supplement: Supplementary file 1 [file ijms-27-00870-s001.zip]

Archive with 1 entries (1 files):
- ijms-4069770-supplementary.pdf
